# Supplementary material for: Two new species of Perenniporia (Polyporales, Basidiomycota)
Source: MycoKeys. 2020 Jul 10;69:53–69. doi: 10.3897/mycokeys.69.51652 (PMC7367893; doi:10.3897/mycokeys.69.51652)
Supplement: XML Treatment for Perenniporia pseudotephropora [file mycokeys.69.51652-treatment1.xml]

<!DOCTYPE tp:taxon-treatment
  PUBLIC "-//TaxonX//DTD Taxonomic Treatment Publishing DTD v0 20100105//EN" "tax-treatment-NSO.dtd">
<tp:taxon-treatment xmlns:tp="http://www.plazi.org/taxpub"><tp:treatment-meta><kwd-group><label>Taxon classification</label><kwd><named-content xmlns:xlink="http://www.w3.org/1999/xlink" content-type="kingdom">Fungi</named-content></kwd><kwd><named-content xmlns:xlink="http://www.w3.org/1999/xlink" content-type="order">Polyporales</named-content></kwd><kwd><named-content xmlns:xlink="http://www.w3.org/1999/xlink" content-type="family">Polyporaceae</named-content></kwd></kwd-group><mixed-citation publication-type="journal"><person-group><name><surname>Wang</surname><given-names>Chao-Ge</given-names></name><name><surname>Liu</surname><given-names>Shi-Liang</given-names></name><name><surname>Wu</surname><given-names>Fang</given-names></name></person-group><article-title>Two new species of <italic><tp:taxon-name><tp:taxon-name-part taxon-name-part-type="genus" reg="Perenniporia">Perenniporia</tp:taxon-name-part></tp:taxon-name></italic> (<tp:taxon-name><tp:taxon-name-part taxon-name-part-type="order">Polyporales</tp:taxon-name-part></tp:taxon-name>, <tp:taxon-name><tp:taxon-name-part taxon-name-part-type="phylum">Basidiomycota</tp:taxon-name-part></tp:taxon-name>)</article-title><source>MycoKeys</source><day>10</day><month>7</month><year>2020</year><volume>69</volume><fpage>53</fpage><lpage>69</lpage><pub-id pub-id-type="doi">10.3897/mycokeys.69.51652</pub-id></mixed-citation></tp:treatment-meta><tp:nomenclature><tp:taxon-name><object-id xmlns:xlink="http://www.w3.org/1999/xlink" content-type="arpha" xlink:type="simple">104E962B-747D-5239-8468-2B5DDAEF5645</object-id>
              <tp:taxon-name-part taxon-name-part-type="genus" reg="Perenniporia">Perenniporia</tp:taxon-name-part>
              <tp:taxon-name-part taxon-name-part-type="species" reg="pseudotephropora">pseudotephropora</tp:taxon-name-part>
              <object-id xmlns:xlink="http://www.w3.org/1999/xlink" content-type="mycobank" xlink:type="simple">MycoBank No: 835122</object-id>
            </tp:taxon-name><tp:taxon-authority>Chao G. Wang &amp; F. Wu</tp:taxon-authority><tp:taxon-status xmlns:xlink="http://www.w3.org/1999/xlink" xlink:type="simple">sp. nov.</tp:taxon-status><xref ref-type="fig" rid="F2">Figs 2</xref><xref ref-type="fig" rid="F3">, 3</xref></tp:nomenclature><tp:treatment-sec sec-type="diagnosis" id="SECID0E1JAI"><title>Diagnosis.</title><p>The very thick dissepiments (thicker than pore diameter), tissues becoming pale olivaceous to dark in KOH, flexuous and arboriform skeletal hyphae, ellipsoid to globose, truncate and slightly dextrinoid basidiospores measuring 4.9–5.2 × 4–4.8 μm highlight the species in <italic><tp:taxon-name><tp:taxon-name-part taxon-name-part-type="genus" reg="Perenniporia">Perenniporia</tp:taxon-name-part></tp:taxon-name></italic>.</p></tp:treatment-sec><tp:treatment-sec sec-type="Holotype" id="SECID0EHKAI"><title>Holotype.</title><p>Brazil. Manaus, Parque Municipal Cachoeira das Orqideas, on rotten angiosperm wood, 12. V. 2017, Y.C. Dai 17383 (BJFC024919).</p></tp:treatment-sec><tp:treatment-sec sec-type="etymology" id="SECID0EMKAI"><title>Etymology.</title><p><italic><tp:taxon-name><tp:taxon-name-part taxon-name-part-type="genus" reg="Pseudotephropora">Pseudotephropora</tp:taxon-name-part></tp:taxon-name></italic> (Lat.): referring to the species similar to <italic><tp:taxon-name><tp:taxon-name-part taxon-name-part-type="genus" reg="Perenniporia">Perenniporia</tp:taxon-name-part> <tp:taxon-name-part taxon-name-part-type="species" reg="tephropora">tephropora</tp:taxon-name-part></tp:taxon-name></italic>.</p></tp:treatment-sec><tp:treatment-sec sec-type="Basidiocarps" id="SECID0EELAI"><title>Basidiocarps.</title><p>Perennial, resupinate or effused-reflexed to pileate, without odour or taste when fresh, becoming hard corky when dry. Pilei applanate, semicircular to fan-shaped, projecting up to 1 cm, 3.5 cm wide and about 1 cm thick at base. Pileal surface pinkish-buff, grey to greyish-brown, smooth. Pore surface greyish to pale brown; pores tiny, round, 8–9 per mm; dissepiments thick, thicker than pore diameter, entire. Context thin, fawn to brown, corky, up to 0.5 mm thick. Tubes buff to brown, darker than pore surface, distinctly stratified, hard corky, up to 9.5 mm long.</p><fig id="F2" position="float" orientation="portrait"><object-id xmlns:xlink="http://www.w3.org/1999/xlink" content-type="doi" xlink:type="simple">10.3897/mycokeys.69.51652.figure2</object-id><object-id xmlns:xlink="http://www.w3.org/1999/xlink" content-type="arpha" xlink:type="simple">F6FC8CA8-B3B9-5A6A-A923-A20C539950C3</object-id><label>Figure 2.</label><caption><p>Basidiocarps of <italic><tp:taxon-name><tp:taxon-name-part taxon-name-part-type="genus" reg="Perenniporia">Perenniporia</tp:taxon-name-part> <tp:taxon-name-part taxon-name-part-type="species" reg="pseudotephropora">pseudotephropora</tp:taxon-name-part></tp:taxon-name></italic> (Holotype, Y.C. Dai 17383). Scale bar: 1 cm. Photo by Fang Wu.</p></caption><graphic xmlns:xlink="http://www.w3.org/1999/xlink" xlink:href="mycokeys-69-053-g002.jpg" position="float" orientation="portrait" xlink:type="simple" id="oo_430603.jpg"><uri content-type="original_file" xlink:type="simple">https://binary.pensoft.net/fig/430603</uri></graphic></fig></tp:treatment-sec><tp:treatment-sec sec-type="Hyphal structure" id="SECID0EBMAI"><title>Hyphal structure.</title><p>Hyphal system dimitic; generative hyphae bearing clamp connections; skeletal hyphae arboriform branched, slightly dextrinoid, CB+; tissues becoming pale olivaceous to dark in KOH.</p></tp:treatment-sec><tp:treatment-sec sec-type="Context" id="SECID0EGMAI"><title>Context.</title><p>Generative hyphae infrequent, hyaline, thin-walled, bearing clamp connections, 1.6–2.2 μm in diam.; skeletal hyphae dominant, thick-walled with a wide lumen, hyaline to pale brown, frequently arboriform branched, flexuous, interwoven, 1.5–2.8 μm.</p><fig id="F3" position="float" orientation="portrait"><object-id xmlns:xlink="http://www.w3.org/1999/xlink" content-type="doi" xlink:type="simple">10.3897/mycokeys.69.51652.figure3</object-id><object-id xmlns:xlink="http://www.w3.org/1999/xlink" content-type="arpha" xlink:type="simple">064649EF-F840-5EF7-BD82-7ABB11E5677C</object-id><label>Figure 3.</label><caption><p>Microscopic structures of <italic><tp:taxon-name><tp:taxon-name-part taxon-name-part-type="genus" reg="Perenniporia">Perenniporia</tp:taxon-name-part> <tp:taxon-name-part taxon-name-part-type="species" reg="pseudotephropora">pseudotephropora</tp:taxon-name-part></tp:taxon-name></italic> (Holotype, Dai17383) <bold>a</bold> basidiospores <bold>b</bold> A basidium <bold>c</bold> basidioles <bold>d</bold> cystidioles <bold>e</bold> arboriform skeletal hyphae <bold>f</bold> hyphae from trama <bold>g</bold> hyphae from context.</p></caption><graphic xmlns:xlink="http://www.w3.org/1999/xlink" xlink:href="mycokeys-69-053-g003.jpg" position="float" orientation="portrait" xlink:type="simple" id="oo_430604.jpg"><uri content-type="original_file" xlink:type="simple">https://binary.pensoft.net/fig/430604</uri></graphic></fig></tp:treatment-sec><tp:treatment-sec sec-type="Tubes" id="SECID0ERNAI"><title>Tubes.</title><p>Generative hyphae infrequent, hyaline, thin-walled, bearing clamp connections, 1.5–2 μm in diam.; skeletal hyphae dominant, thick-walled with a wide lumen, hyaline to pale brown, frequently arboriform branched, flexuous, interwoven, 1.5–3 μm in diam. Cystidia absent, cystidioles present, clavate or fusoid, hyaline, thin-walled, 11–12.5 × 3–4 μm; basidia barrel- to pear-shaped, with four sterigmata and a basal clamp connection, 12.3–13.7 × 6.2–7.5 μm; basidioles in shape similar to basidia, but smaller.</p></tp:treatment-sec><tp:treatment-sec sec-type="Spores" id="SECID0EWNAI"><title>Spores.</title><p>Basidiospores broadly ellipsoid to subglobose, hyaline to pale brown, truncate, thick-walled, smooth, slightly dextrinoid, CB+, (4.5–)4.9–5.2(–5.3) × 4–4.8(–5) μm, L = 5.02 μm, W = 4.22 μm, Q = 1.19 (n = 30/1).</p></tp:treatment-sec></tp:taxon-treatment>
