# Supplementary material for: Two new species of Perenniporia (Polyporales, Basidiomycota)
Source: MycoKeys. 2020 Jul 10;69:53–69. doi: 10.3897/mycokeys.69.51652 (PMC7367893; doi:10.3897/mycokeys.69.51652)
Supplement: XML Treatment for Perenniporia subcorticola [file mycokeys.69.51652-treatment2.xml]

<!DOCTYPE tp:taxon-treatment
  PUBLIC "-//TaxonX//DTD Taxonomic Treatment Publishing DTD v0 20100105//EN" "tax-treatment-NSO.dtd">
<tp:taxon-treatment xmlns:tp="http://www.plazi.org/taxpub"><tp:treatment-meta><kwd-group><label>Taxon classification</label><kwd><named-content xmlns:xlink="http://www.w3.org/1999/xlink" content-type="kingdom">Fungi</named-content></kwd><kwd><named-content xmlns:xlink="http://www.w3.org/1999/xlink" content-type="order">Polyporales</named-content></kwd><kwd><named-content xmlns:xlink="http://www.w3.org/1999/xlink" content-type="family">Polyporaceae</named-content></kwd></kwd-group><mixed-citation publication-type="journal"><person-group><name><surname>Wang</surname><given-names>Chao-Ge</given-names></name><name><surname>Liu</surname><given-names>Shi-Liang</given-names></name><name><surname>Wu</surname><given-names>Fang</given-names></name></person-group><article-title>Two new species of <italic><tp:taxon-name><tp:taxon-name-part taxon-name-part-type="genus" reg="Perenniporia">Perenniporia</tp:taxon-name-part></tp:taxon-name></italic> (<tp:taxon-name><tp:taxon-name-part taxon-name-part-type="order">Polyporales</tp:taxon-name-part></tp:taxon-name>, <tp:taxon-name><tp:taxon-name-part taxon-name-part-type="phylum">Basidiomycota</tp:taxon-name-part></tp:taxon-name>)</article-title><source>MycoKeys</source><day>10</day><month>7</month><year>2020</year><volume>69</volume><fpage>53</fpage><lpage>69</lpage><pub-id pub-id-type="doi">10.3897/mycokeys.69.51652</pub-id></mixed-citation></tp:treatment-meta><tp:nomenclature><tp:taxon-name><object-id xmlns:xlink="http://www.w3.org/1999/xlink" content-type="arpha" xlink:type="simple">D3D5F733-9792-5064-997F-8512CB06B47D</object-id>
              <tp:taxon-name-part taxon-name-part-type="genus" reg="Perenniporia">Perenniporia</tp:taxon-name-part>
              <tp:taxon-name-part taxon-name-part-type="species" reg="subcorticola">subcorticola</tp:taxon-name-part>
              <object-id xmlns:xlink="http://www.w3.org/1999/xlink" content-type="mycobank" xlink:type="simple">MycoBank No: 835519</object-id>
            </tp:taxon-name><tp:taxon-authority>Chao G. Wang &amp; F. Wu</tp:taxon-authority><tp:taxon-status xmlns:xlink="http://www.w3.org/1999/xlink" xlink:type="simple">sp. nov.</tp:taxon-status><xref ref-type="fig" rid="F4">Figs 4</xref><xref ref-type="fig" rid="F5">, 5</xref></tp:nomenclature><tp:treatment-sec sec-type="diagnosis" id="SECID0EMPAI"><title>Diagnosis.</title><p><italic><tp:taxon-name><tp:taxon-name-part taxon-name-part-type="genus" reg="Perenniporia">Perenniporia</tp:taxon-name-part> <tp:taxon-name-part taxon-name-part-type="species" reg="subcorticola">subcorticola</tp:taxon-name-part></tp:taxon-name></italic> is characterised by resupinate basidiocarps, yellow pores with thick dissepiments, tissues becoming dark in KOH, flexuous skeletal hyphae, ellipsoid, truncate and slightly dextrinoid basidiospores measuring 4.2–5 × 3.5–4.2 µm.</p></tp:treatment-sec><tp:treatment-sec sec-type="Holotype" id="SECID0E4PAI"><title>Holotype.</title><p>China. Fujian Province, Wuyishan Nature Reserve, on rotten wood of <italic><tp:taxon-name><tp:taxon-name-part taxon-name-part-type="genus" reg="Pinus">Pinus</tp:taxon-name-part></tp:taxon-name></italic>, 21.X.2005, Y.C. Dai 7330 (BJFC001421).</p></tp:treatment-sec><tp:treatment-sec sec-type="etymology" id="SECID0EKQAI"><title>Etymology.</title><p><italic><tp:taxon-name><tp:taxon-name-part taxon-name-part-type="genus" reg="Subcorticola">Subcorticola</tp:taxon-name-part></tp:taxon-name></italic> (Lat.): referring to the species similar to <italic><tp:taxon-name><tp:taxon-name-part taxon-name-part-type="genus" reg="Perenniporia">Perenniporia</tp:taxon-name-part> <tp:taxon-name-part taxon-name-part-type="species" reg="corticola">corticola</tp:taxon-name-part></tp:taxon-name></italic>.</p><fig id="F4" position="float" orientation="portrait"><object-id xmlns:xlink="http://www.w3.org/1999/xlink" content-type="doi" xlink:type="simple">10.3897/mycokeys.69.51652.figure4</object-id><object-id xmlns:xlink="http://www.w3.org/1999/xlink" content-type="arpha" xlink:type="simple">D0C97A79-EF55-55BA-BB2B-0CC98B7A2315</object-id><label>Figure 4.</label><caption><p>A basidiocarp of <italic><tp:taxon-name><tp:taxon-name-part taxon-name-part-type="genus" reg="Perenniporia">Perenniporia</tp:taxon-name-part> <tp:taxon-name-part taxon-name-part-type="species" reg="subcorticola">subcorticola</tp:taxon-name-part></tp:taxon-name></italic> (from Dai 3257). Scale bar: 1 cm. Photo by Yu-Cheng Dai.</p></caption><graphic xmlns:xlink="http://www.w3.org/1999/xlink" xlink:href="mycokeys-69-053-g004.jpg" position="float" orientation="portrait" xlink:type="simple" id="oo_430605.jpg"><uri content-type="original_file" xlink:type="simple">https://binary.pensoft.net/fig/430605</uri></graphic></fig></tp:treatment-sec><tp:treatment-sec sec-type="Basidiocarps" id="SECID0E1RAI"><title>Basidiocarps.</title><p>Perennial, resupinate, soft corky and without odour or taste when fresh, becoming corky when dry, up to 10 cm long, 5 cm wide, 3.5 mm thick at centre. Pore surface yellow when fresh, becoming buff-yellow to curry-yellow when dry; margin narrow, thinning out; pores tiny, round, 7–8 per mm; dissepiments thick, entire. Subiculum thin, cream, up to 2 mm thick. Tubes concolorous with pore surface, up to 1.5 mm long.</p></tp:treatment-sec><tp:treatment-sec sec-type="Hyphal structure" id="SECID0E6RAI"><title>Hyphal structure.</title><p>Hyphal system dimitic; generative hyphae with clamp connections; skeletal hyphae weakly dextrinoid, CB+; tissues darkening in KOH.</p></tp:treatment-sec><tp:treatment-sec sec-type="Subiculum" id="SECID0EESAI"><title>Subiculum.</title><p>Generative hyphae infrequent, hyaline, thin-walled, occasionally branched, 2–3 µm in diam.; skeletal hyphae dominant, thick-walled with a wide lumen, frequently branched, interwoven, 2–3.5 µm in diam.</p></tp:treatment-sec><tp:treatment-sec sec-type="Tubes" id="SECID0EJSAI"><title>Tubes.</title><p>Generative hyphae infrequent, hyaline, thin-walled, occasionally branched, 2–3µm in diam.; skeletal hyphae dominant, thick-walled with a wide lumen, frequently branched, interwoven, 1.8–3 µm in diam. Cystidia absent, fusoid cystidioles present, hyaline, thin-walled, 14–18 × 4.5–7.5 µm; basidia barrel-shaped, with four sterigmata and a basal clamp connection, 13–16 × 6.5–9 µm; basidioles dominant, mostly pear-shaped to capitate, slightly smaller than basidia.</p><fig id="F5" position="float" orientation="portrait"><object-id xmlns:xlink="http://www.w3.org/1999/xlink" content-type="doi" xlink:type="simple">10.3897/mycokeys.69.51652.figure5</object-id><object-id xmlns:xlink="http://www.w3.org/1999/xlink" content-type="arpha" xlink:type="simple">BDB3D3A0-5D45-5E62-9354-571C21DF17BD</object-id><label>Figure 5.</label><caption><p>Microscopic structures of <italic><tp:taxon-name><tp:taxon-name-part taxon-name-part-type="genus" reg="Perenniporia">Perenniporia</tp:taxon-name-part> <tp:taxon-name-part taxon-name-part-type="species" reg="subcorticola">subcorticola</tp:taxon-name-part></tp:taxon-name></italic> (Holotype, Dai 7330) <bold>a</bold> basidiospores <bold>b</bold> basidia and basidioles <bold>c</bold> cystidioles <bold>d</bold> hyphae from trama <bold>e</bold> hyphae from subiculum.</p></caption><graphic xmlns:xlink="http://www.w3.org/1999/xlink" xlink:href="mycokeys-69-053-g005.jpg" position="float" orientation="portrait" xlink:type="simple" id="oo_430606.jpg"><uri content-type="original_file" xlink:type="simple">https://binary.pensoft.net/fig/430606</uri></graphic></fig></tp:treatment-sec><tp:treatment-sec sec-type="Spores" id="SECID0EQTAI"><title>Spores.</title><p>Basidiospores ellipsoid, truncate, hyaline, thick-walled, smooth, dextrinoid, CB+, (4–)4.2–5(–5.5) × (3–)3.5–4.2(–4.7) µm, L = 4.66 µm, W = 3.91 µm, Q = 1.16–1.23 (n = 60/2).</p></tp:treatment-sec><tp:treatment-sec sec-type="Additional specimens (paratypes) examined" id="SECID0EVTAI"><title>Additional specimens (paratypes) examined.</title><p>China. Hunan Province, Liuyang, Daweishan Forest Park, fallen angiosperm trunk, 21.XII.2000, Dai 3257 (BJFC009205); Zhejiang Province, Tianmushan Nature Reserve, on fallen angiosperm branch, 10.X.2005, Cui 2655 (BJFC001422).</p></tp:treatment-sec></tp:taxon-treatment>
