# Supplementary material for: Two new species of Perenniporia (Polyporales, Basidiomycota)
Source: MycoKeys. 2020 Jul 10;69:53–69. doi: 10.3897/mycokeys.69.51652 (PMC7367893; doi:10.3897/mycokeys.69.51652)
Supplement: XML Treatment for Perenniporia corticola [file mycokeys.69.51652-treatment3.xml]

<!DOCTYPE tp:taxon-treatment
  PUBLIC "-//TaxonX//DTD Taxonomic Treatment Publishing DTD v0 20100105//EN" "tax-treatment-NSO.dtd">
<tp:taxon-treatment xmlns:tp="http://www.plazi.org/taxpub"><tp:treatment-meta><kwd-group><label>Taxon classification</label><kwd><named-content xmlns:xlink="http://www.w3.org/1999/xlink" content-type="kingdom">Fungi</named-content></kwd><kwd><named-content xmlns:xlink="http://www.w3.org/1999/xlink" content-type="order">Polyporales</named-content></kwd><kwd><named-content xmlns:xlink="http://www.w3.org/1999/xlink" content-type="family">Polyporaceae</named-content></kwd></kwd-group><mixed-citation publication-type="journal"><person-group><name><surname>Wang</surname><given-names>Chao-Ge</given-names></name><name><surname>Liu</surname><given-names>Shi-Liang</given-names></name><name><surname>Wu</surname><given-names>Fang</given-names></name></person-group><article-title>Two new species of <italic><tp:taxon-name><tp:taxon-name-part taxon-name-part-type="genus" reg="Perenniporia">Perenniporia</tp:taxon-name-part></tp:taxon-name></italic> (<tp:taxon-name><tp:taxon-name-part taxon-name-part-type="order">Polyporales</tp:taxon-name-part></tp:taxon-name>, <tp:taxon-name><tp:taxon-name-part taxon-name-part-type="phylum">Basidiomycota</tp:taxon-name-part></tp:taxon-name>)</article-title><source>MycoKeys</source><day>10</day><month>7</month><year>2020</year><volume>69</volume><fpage>53</fpage><lpage>69</lpage><pub-id pub-id-type="doi">10.3897/mycokeys.69.51652</pub-id></mixed-citation></tp:treatment-meta><tp:nomenclature><tp:taxon-name><object-id xmlns:xlink="http://www.w3.org/1999/xlink" content-type="arpha" xlink:type="simple">6504A3BD-FE28-5B3D-A66C-2BB20B357668</object-id>
              <tp:taxon-name-part taxon-name-part-type="genus" reg="Perenniporia">Perenniporia</tp:taxon-name-part>
              <tp:taxon-name-part taxon-name-part-type="species" reg="corticola">corticola</tp:taxon-name-part>
            </tp:taxon-name><tp:taxon-authority>(Corner) Decock, Mycologia 93: 776 (2001)</tp:taxon-authority><xref ref-type="fig" rid="F6">Fig. 6</xref></tp:nomenclature><tp:treatment-sec sec-type="notes" id="SECID0ECVAI"><title>Note.</title><p><italic><tp:taxon-name><tp:taxon-name-part taxon-name-part-type="genus" reg="Perenniporia">Perenniporia</tp:taxon-name-part> <tp:taxon-name-part taxon-name-part-type="species" reg="corticola">corticola</tp:taxon-name-part></tp:taxon-name></italic> and <italic><tp:taxon-name><tp:taxon-name-part taxon-name-part-type="genus" reg="Perenniporia">P.</tp:taxon-name-part> <tp:taxon-name-part taxon-name-part-type="species" reg="dipterocarpicola">dipterocarpicola</tp:taxon-name-part></tp:taxon-name></italic> Hattori &amp; S.S. Lee were described from Malaysia (<xref ref-type="bibr" rid="B2">Corner 1989</xref>; <xref ref-type="bibr" rid="B18">Hattori and Lee 1999</xref>). <xref ref-type="bibr" rid="B9">Decock (2001a)</xref> restudied the types of the two taxa and treated <italic><tp:taxon-name><tp:taxon-name-part taxon-name-part-type="genus" reg="Perenniporia">P.</tp:taxon-name-part> <tp:taxon-name-part taxon-name-part-type="species" reg="dipterocarpicola">dipterocarpicola</tp:taxon-name-part></tp:taxon-name></italic> as a synonym of <italic><tp:taxon-name><tp:taxon-name-part taxon-name-part-type="genus" reg="Perenniporia">P.</tp:taxon-name-part> <tp:taxon-name-part taxon-name-part-type="species" reg="corticola">corticola</tp:taxon-name-part></tp:taxon-name></italic>. <italic><tp:taxon-name><tp:taxon-name-part taxon-name-part-type="genus" reg="Perenniporia">Perenniporia</tp:taxon-name-part> <tp:taxon-name-part taxon-name-part-type="species" reg="corticola">corticola</tp:taxon-name-part></tp:taxon-name></italic> grows on <italic><tp:taxon-name><tp:taxon-name-part taxon-name-part-type="genus" reg="Dipterocarpus">Dipterocarpus</tp:taxon-name-part></tp:taxon-name></italic> in lowland forests of Southeast Asia (<xref ref-type="bibr" rid="B9">Decock 2001a</xref>; <xref ref-type="bibr" rid="B18">Hattori and Lee 1999</xref>) and was not phylogenetically analysed. In this study, <italic><tp:taxon-name><tp:taxon-name-part taxon-name-part-type="genus" reg="Perenniporia">P.</tp:taxon-name-part> <tp:taxon-name-part taxon-name-part-type="species" reg="corticola">corticola</tp:taxon-name-part></tp:taxon-name></italic> is closely related to <italic><tp:taxon-name><tp:taxon-name-part taxon-name-part-type="genus" reg="Perenniporia">P.</tp:taxon-name-part> <tp:taxon-name-part taxon-name-part-type="species" reg="citrinoalba">citrinoalba</tp:taxon-name-part></tp:taxon-name></italic> and <italic><tp:taxon-name><tp:taxon-name-part taxon-name-part-type="genus" reg="Perenniporia">P.</tp:taxon-name-part> <tp:taxon-name-part taxon-name-part-type="species" reg="pseudotephropora">pseudotephropora.</tp:taxon-name-part></tp:taxon-name></italic> However, <italic><tp:taxon-name><tp:taxon-name-part taxon-name-part-type="genus" reg="Perenniporia">P.</tp:taxon-name-part> <tp:taxon-name-part taxon-name-part-type="species" reg="citrinoalba">citrinoalba</tp:taxon-name-part></tp:taxon-name></italic> has larger basidiospores, 5.5–6 ×4.7–5.2 µm (<xref ref-type="bibr" rid="B4">Cui et al. 2019</xref>); while basidiospores are 4.6–5(–5.1) × 3.5–4(–4.1) μm in <italic><tp:taxon-name><tp:taxon-name-part taxon-name-part-type="genus" reg="Perenniporia">P.</tp:taxon-name-part> <tp:taxon-name-part taxon-name-part-type="species" reg="corticola">corticola</tp:taxon-name-part></tp:taxon-name></italic> (4.4–5 × 3.4–4 μm from the type, <xref ref-type="bibr" rid="B9">Decock 2001a</xref>). <italic><tp:taxon-name><tp:taxon-name-part taxon-name-part-type="genus" reg="Perenniporia">Perenniporia</tp:taxon-name-part> <tp:taxon-name-part taxon-name-part-type="species" reg="pseudotephropora">pseudotephropora</tp:taxon-name-part></tp:taxon-name></italic> differs from <italic><tp:taxon-name><tp:taxon-name-part taxon-name-part-type="genus" reg="Perenniporia">P.</tp:taxon-name-part> <tp:taxon-name-part taxon-name-part-type="species" reg="corticola">corticola</tp:taxon-name-part></tp:taxon-name></italic> by resupinate or effused-reflexed to pileate basidiocarps with greyish to pale brown pores, absence of <tp:taxon-name><tp:taxon-name-part taxon-name-part-type="genus" reg="Perenniporia"/><tp:taxon-name-part taxon-name-part-type="species" reg="dendrohyphidia">dendrohyphidia</tp:taxon-name-part></tp:taxon-name> and larger basidiospores (4.9–5.2 × 4–4.8 μm vs. 4.6–5 × 3.5–4 μm).</p><fig id="F6" position="float" orientation="portrait"><object-id xmlns:xlink="http://www.w3.org/1999/xlink" content-type="doi" xlink:type="simple">10.3897/mycokeys.69.51652.figure6</object-id><object-id xmlns:xlink="http://www.w3.org/1999/xlink" content-type="arpha" xlink:type="simple">12F4DF85-9C29-5894-87F4-4B0BC23676D9</object-id><label>Figure 6.</label><caption><p>Basidiocarps of <italic><tp:taxon-name><tp:taxon-name-part taxon-name-part-type="genus" reg="Perenniporia">Perenniporia</tp:taxon-name-part> <tp:taxon-name-part taxon-name-part-type="species" reg="corticola">corticola</tp:taxon-name-part></tp:taxon-name></italic><bold>a</bold> Dai 18641 <bold>b</bold> Dai 18633 <bold>c</bold> Dai 17778. Scale bars: 1 cm. Photos by Yu-Cheng Dai.</p></caption><graphic xmlns:xlink="http://www.w3.org/1999/xlink" xlink:href="mycokeys-69-053-g006.jpg" position="float" orientation="portrait" xlink:type="simple" id="oo_430607.jpg"><uri content-type="original_file" xlink:type="simple">https://binary.pensoft.net/fig/430607</uri></graphic></fig></tp:treatment-sec><tp:treatment-sec sec-type="material" id="SECID0EW2AI"><title>Specimens examined.</title><p>Malaysia. Selangor, Kota Damansara, Community Forest Reserve, on angiosperm stump, 17. IV. 2018, Y.C. Dai 18641 (BJFC026929), Y.C. Dai 18633 (BJFC026921); Taman Botani Negara Shah Alam, on rotten angiosperm wood, 12. IV. 2018, Y.C. Dai 18526 (BJFC026815), Singapore. Singapore Botanical Garden, on rotten angiosperm wood, 17. VII. 2017, Y.C. Dai 17778 (BJFC025310).</p></tp:treatment-sec><ref-list><ref id="B2"><mixed-citation xmlns:xlink="http://www.w3.org/1999/xlink" xlink:type="simple"><person-group><name name-style="western"><surname>Corner</surname><given-names>EJH</given-names></name></person-group> (<year>1989</year>) <article-title>Ad Polyporaceas 5.</article-title><source>Beihefte zur Nova Hedwigia</source><volume>96</volume>: <fpage>1</fpage>–<lpage>218</lpage>.</mixed-citation></ref><ref id="B18"><mixed-citation xmlns:xlink="http://www.w3.org/1999/xlink" xlink:type="simple"><person-group><name name-style="western"><surname>Hattori</surname><given-names>T</given-names></name><name name-style="western"><surname>Lee</surname><given-names>SS</given-names></name></person-group> (<year>1999</year>) Two new species of <italic><tp:taxon-name><tp:taxon-name-part taxon-name-part-type="genus">Perenniporia</tp:taxon-name-part></tp:taxon-name></italic> described from a lowland rainforest of Malaysia. Mycologia 91: 525−531. <ext-link xlink:type="simple" ext-link-type="doi" xlink:href="10.2307/3761354">https://doi.org/10.2307/3761354</ext-link></mixed-citation></ref><ref id="B9"><mixed-citation xmlns:xlink="http://www.w3.org/1999/xlink" xlink:type="simple"><person-group><name name-style="western"><surname>Decock</surname><given-names>C</given-names></name></person-group> (<year>2001a</year>) <article-title>Studies in <tp:taxon-name><tp:taxon-name-part taxon-name-part-type="genus">Perenniporia</tp:taxon-name-part></tp:taxon-name>. Some Southeast Asian taxa revisited.</article-title><source>Mycologia</source><volume>93</volume>: <fpage>774</fpage>–<lpage>795</lpage>. <ext-link xlink:type="simple" ext-link-type="doi" xlink:href="10.1080/00275514.2001.12063210">https://doi.org/10.1080/00275514.2001.12063210</ext-link></mixed-citation></ref><ref id="B4"><mixed-citation xmlns:xlink="http://www.w3.org/1999/xlink" xlink:type="simple"><person-group><name name-style="western"><surname>Cui</surname><given-names>BK</given-names></name><name name-style="western"><surname>Li</surname><given-names>HJ</given-names></name><name name-style="western"><surname>Ji</surname><given-names>X</given-names></name><name name-style="western"><surname>Zhou</surname><given-names>JL</given-names></name><name name-style="western"><surname>Song</surname><given-names>J</given-names></name><name name-style="western"><surname>Si</surname><given-names>J</given-names></name><name name-style="western"><surname>Yang</surname><given-names>ZL</given-names></name><name name-style="western"><surname>Dai</surname><given-names>YC</given-names></name></person-group> (<year>2019</year>) <article-title>Species diversity, taxonomy and phylogeny of <tp:taxon-name><tp:taxon-name-part taxon-name-part-type="family">Polyporaceae</tp:taxon-name-part></tp:taxon-name> (<tp:taxon-name><tp:taxon-name-part taxon-name-part-type="phylum">Basidiomycota</tp:taxon-name-part></tp:taxon-name>) in China.</article-title><source>Fungal Diversity</source><volume>97</volume>: <fpage>137</fpage>–<lpage>302</lpage>. <ext-link xlink:type="simple" ext-link-type="doi" xlink:href="10.1007/s13225-019-00427-4">https://doi.org/10.1007/s13225-019-00427-4</ext-link></mixed-citation></ref></ref-list></tp:taxon-treatment>
